# Supplementary material for: Revisiting single cell analysis in forensic science
Source: Sci Rep. 2021 Mar 29;11:7054. doi: 10.1038/s41598-021-86271-6 (PMC8007698; doi:10.1038/s41598-021-86271-6)
Supplement: Supplementary file 1 — Supplementary Information. [file 41598_2021_86271_MOESM1_ESM.xlsx]

## Sheet: title page
Revisiting Single Cell Analysis in Forensic Science
Authors: Davis R. L. Watkins a, Daniel Myersb, Hannah E. Xavier a, Michael A. Marciano a,*
a Forensic & National Security Sciences Institute, Syracuse University, 100 College Place 120 Life Science Building, Syracuse, New York, 13244, USA
b Fieldable Forensics, PO Box 141 Skaneateles Falls, NY 13153
*Corresponding author: Tel.: 315.443.5279
E-mail address: mamarcia@syr.edu

## Sheet: Key
Key
Worksheet tab	Title	Description
1	Figure 1S	Distribution of peak heights by cycle number at each locus in the Promega PowerPlex6c amplification kit.
1	Table 3S	Sample-wide proportion of allele dropout across each locus at 10, 100 and 150RFU separated by cycle number.
1	Table 4S	Sample-wide proportion of locus dropout across each locus at 10, 100 and 150RFU separated by cycle number.
1	Table 5S	Spearman correlation coefficients of total allelic product between loci separated by cycle number.
1	Figure 5S	Plots depicting the spearman correlation coefficients among loci for total allelic product at each cycle number.

## Sheet: Figure 1S
Figure 1S	Distribution of peak heights by cycle number at each locus in the Promega PowerPlex6c amplification kit.

## Sheet: Table 3S
Table 3S	Sample-wide proportion of allele dropout across each locus at 10, 100 and 150RFU separated by cycle number.
Locus	Proportion of Allele Dropout for 10RFU			Proportion of Allele Dropout for 100RFU			Proportion of Allele Dropout for 150RFU
	29 Cycles	30 Cycles	31 Cycles	29 Cycles	30 Cycles	31 Cycles	29 Cycles	30 Cycles	31 Cycles
AMEL	0.217391	0.115385	0.538462	0.282609	0.153846	0.346154	0.413043	0.192308	0.346154
D3S1358	0.142857	0.133333	0.310345	0.303571	0.166667	0.344828	0.553571	0.166667	0.37931
D1S1656	0.394737	0.181818	0.309524	0.618421	0.295455	0.333333	0.75	0.386364	0.404762
D2S441	0.382353	0.375	0.432432	0.705882	0.65	0.594595	0.838235	0.725	0.621622
D10S1248	0.0789474	0.227273	0.333333	0.368421	0.318182	0.380952	0.5	0.363636	0.380952
D13S317	0.394737	0.477273	0.452381	0.789474	0.681818	0.52381	0.907895	0.704545	0.666667
Penta E	0.565789	0.636364	0.642857	0.828947	0.659091	0.761905	0.907895	0.727273	0.761905
D16S539	0.220588	0.25	0.297297	0.441176	0.325	0.297297	0.588235	0.4	0.351351
D18S51	0.289474	0.272727	0.214286	0.486842	0.477273	0.357143	0.618421	0.568182	0.357143
D2S1338	0.592105	0.5	0.595238	0.75	0.636364	0.619048	0.842105	0.659091	0.642857
CSF1PO	0.5	0.425	0.564103	0.681818	0.725	0.717949	0.772727	0.75	0.74359
Penta D	0.605263	0.681818	0.714286	0.789474	0.704545	0.714286	0.855263	0.704545	0.738095
TH01	0.539474	0.340909	0.380952	0.763158	0.568182	0.52381	0.855263	0.659091	0.571429
vWA	0.342105	0.272727	0.309524	0.802632	0.636364	0.5	0.934211	0.772727	0.595238
D21S11	0.152174	0.192308	0.346154	0.5	0.346154	0.461538	0.695652	0.384615	0.461538
D7S820	0.409091	0.25	0.384615	0.848485	0.625	0.589744	0.939394	0.8	0.666667
D5S818	0.447368	0.454545	0.571429	0.75	0.613636	0.690476	0.868421	0.681818	0.761905
TPOX	0.691176	0.75	0.675676	0.852941	0.775	0.756757	0.911765	0.8	0.756757
D8S1179	0.460526	0.181818	0.190476	0.789474	0.590909	0.404762	0.881579	0.772727	0.47619
D12S391	0.315789	0.204545	0.285714	0.578947	0.454545	0.380952	0.710526	0.590909	0.47619
D19S433	0.362069	0.166667	0.441176	0.741379	0.666667	0.617647	0.844828	0.777778	0.647059
SE33	0.530303	0.675	0.615385	0.833333	0.75	0.769231	0.939394	0.8	0.820513
D22S1045	0.545455	0.625	0.615385	0.878788	0.8	0.74359	0.924242	0.8	0.769231
DYS391	0.375	0	0.2	0.375	0	0.2	0.375	0	0.2
FGA	0.108696	0.115385	0.115385	0.347826	0.153846	0.192308	0.478261	0.192308	0.192308
DYS576	0.25	0.25	0.2	0.5	0.25	0.4	0.75	0.25	0.4
DYS570	0.125	0	0.4	0.25	0	0.6	0.5	0	0.6

## Sheet: Table 4S
Table 4S	Sample-wide proportion of locus dropout across each locus at 10, 100 and 150RFU separated by cycle number.
Locus	Proportion of Locus Dropout for 10RFU			Proportion of Locus Dropout for 100RFU			Proportion of Locus Dropout for 150RFU
	29 Cycles	30 Cycles	31 Cycles	29 Cycles	30 Cycles	31 Cycles	29 Cycles	30 Cycles	31 Cycles
AMEL	0.184211	0.0454545	0.238095	0.263158	0.0909091	0.333333	0.421053	0.136364	0.333333
D3S1358	0.0526316	0.0454545	0.238095	0.263158	0.0909091	0.285714	0.5	0.0909091	0.285714
D1S1656	0.210526	0	0.0952381	0.447368	0.0909091	0.142857	0.605263	0.181818	0.190476
D2S441	0.131579	0.227273	0.238095	0.552632	0.5	0.333333	0.789474	0.636364	0.380952
D10S1248	0.0789474	0.227273	0.333333	0.368421	0.318182	0.380952	0.5	0.363636	0.380952
D13S317	0.157895	0.363636	0.333333	0.684211	0.590909	0.428571	0.842105	0.590909	0.571429
Penta E	0.421053	0.590909	0.571429	0.736842	0.590909	0.714286	0.815789	0.681818	0.714286
D16S539	0.105263	0.0454545	0.0952381	0.289474	0.0909091	0.0952381	0.447368	0.136364	0.142857
D18S51	0.157895	0.181818	0.0952381	0.394737	0.363636	0.238095	0.526316	0.5	0.238095
D2S1338	0.421053	0.272727	0.52381	0.657895	0.5	0.571429	0.736842	0.5	0.571429
CSF1PO	0.342105	0.181818	0.428571	0.578947	0.636364	0.666667	0.710526	0.681818	0.714286
Penta D	0.526316	0.590909	0.619048	0.657895	0.636364	0.619048	0.789474	0.636364	0.619048
TH01	0.342105	0.136364	0.142857	0.710526	0.454545	0.333333	0.789474	0.590909	0.428571
vWA	0.157895	0.181818	0.142857	0.736842	0.545455	0.333333	0.921053	0.681818	0.47619
D21S11	0.184211	0.181818	0.333333	0.526316	0.363636	0.47619	0.684211	0.409091	0.47619
D7S820	0.236842	0.0909091	0.285714	0.789474	0.5	0.47619	0.894737	0.681818	0.571429
D5S818	0.236842	0.227273	0.380952	0.684211	0.5	0.52381	0.815789	0.590909	0.571429
TPOX	0.526316	0.636364	0.571429	0.763158	0.681818	0.666667	0.842105	0.727273	0.666667
D8S1179	0.289474	0	0.0952381	0.763158	0.454545	0.238095	0.815789	0.636364	0.333333
D12S391	0.210526	0.0454545	0.238095	0.447368	0.272727	0.238095	0.605263	0.409091	0.333333
D19S433	0.210526	0.0909091	0.238095	0.605263	0.5	0.428571	0.763158	0.636364	0.428571
SE33	0.394737	0.545455	0.47619	0.710526	0.636364	0.714286	0.894737	0.681818	0.761905
D22S1045	0.394737	0.545455	0.52381	0.789474	0.727273	0.714286	0.868421	0.727273	0.761905
DYS391	0.0789474	0	0.047619	0.0789474	0	0.047619	0.0789474	0	0.047619
FGA	0.0789474	0.0909091	0.142857	0.368421	0.136364	0.238095	0.447368	0.181818	0.238095
DYS576	0.0526316	0.0454545	0.047619	0.105263	0.0454545	0.047619	0.157895	0.0454545	0.047619
DYS570	0.0263158	0	0.0952381	0.0526316	0	0.0952381	0.105263	0.0454545	0.0952381

## Sheet: Table 5S
Table 5S	Spearman correlation coefficients of total allelic product between loci separated by cycle number.
Spearman correlation of total allelic product at 29 , 30 and 31 cycles. Where the value of the correlation coefficients are: very high (0.9-1.0), high (0.7-0.89), moderate (0.4-0.69), low (0.1-0.39) and negligible (0.0-0.1).
Cycle		AMEL	D3S1358	D1S1656	D2S441	D10S1248	D13S317	Penta E	D16S539	D18S51	D2S1338	CSF1PO	Penta D	TH01	vWA	D21S11	D7S820	D5S818	TPOX	D8S1179	D12S391	D19S433	SE33	D22S1045
29	Average	0.489043	0.44687	0.353304	0.530087	0.534174	0.548348	0.640957	0.415304	0.636913	0.583565	0.597913	0.63413	0.386696	0.524348	0.571696	0.464913	0.61087	0.550435	0.297478	0.553348	0.439043	0.612217	0.601826
30	Average	0.650783	0.654435	0.617522	0.477	0.659217	0.589391	0.716261	0.662522	0.291	0.646348	0.533957	0.719	0.574304	0.41913	0.532391	0.721652	0.70087	0.709435	0.535652	0.665217	0.577217	0.71013	0.705739
31	Average	0.333739	0.476391	0.697957	0.586565	0.699696	0.620391	0.633	0.724652	0.720913	0.570348	0.544739	0.687391	0.538652	0.673522	0.544304	0.738174	0.60587	0.666174	0.721261	0.599261	0.75013	0.518783	0.598957
29	Minimum	-0.004	0.131	0.131	0.126	0.26	0.264	0.297	0.196	0.33	0.351	0.197	0.24	0.084	0.297	0.224	0.084	0.332	0.281	-0.004	0.316	0.165	0.278	0.333
30	Minimum	0.338	0.341	0.196	0.205	0.355	0.045	0.253	0.259	0.032	0.32	0.032	0.39	0.276	0.14	0.074	0.276	0.213	0.382	0.291	0.231	0.14	0.239	0.337
31	Minimum	-0.004	0.215	0.33	0.378	0.447	0.166	0.116	0.239	0.354	0.007	0.232	0.332	0.359	0.261	-0.004	0.348	0.215	0.148	0.39	0.32	0.403	0.215	0.354
29	Maximum	0.627	0.612	0.575	0.741	0.672	0.777	0.913	0.598	0.833	0.808	0.802	0.913	0.574	0.748	0.765	0.67	0.785	0.835	0.583	0.696	0.675	0.819	0.891
30	Maximum	0.807	0.896	0.87	0.666	0.851	0.822	0.944	0.88	0.578	0.858	0.76	0.928	0.727	0.695	0.816	0.896	0.87	0.944	0.718	0.829	0.817	0.935	0.928
31	Maximum	0.714	0.775	0.909	0.836	0.907	0.848	0.803	0.919	0.914	0.773	0.809	0.862	0.764	0.915	0.773	0.94	0.835	0.852	0.923	0.836	0.94	0.914	0.914
29 cycles	AMEL	D3S1358	D1S1656	D2S441	D10S1248	D13S317	Penta E	D16S539	D18S51	D2S1338	CSF1PO	Penta D	TH01	vWA	D21S11	D7S820	D5S818	TPOX	D8S1179	D12S391	D19S433	SE33	D22S1045	FGA
AMEL		0.58	0.323	0.498	0.555	0.566	0.627	0.4	0.595	0.557	0.602	0.59	0.299	0.463	0.57	0.551	0.592	0.445	-0.004	0.484	0.413	0.612	0.549	0.381
D3S1358	0.58		0.131	0.381	0.554	0.465	0.483	0.396	0.612	0.351	0.608	0.528	0.361	0.435	0.571	0.581	0.4	0.403	0.217	0.441	0.398	0.399	0.455	0.528
D1S1656	0.323	0.131		0.406	0.418	0.575	0.474	0.369	0.372	0.384	0.371	0.347	0.187	0.297	0.437	0.259	0.412	0.298	0.303	0.57	0.165	0.278	0.451	0.299
D2S441	0.498	0.381	0.406		0.567	0.582	0.685	0.598	0.584	0.583	0.613	0.657	0.247	0.406	0.648	0.67	0.741	0.652	0.126	0.505	0.365	0.619	0.648	0.411
D10S1248	0.555	0.554	0.418	0.567		0.672	0.642	0.33	0.616	0.573	0.611	0.626	0.26	0.624	0.622	0.569	0.535	0.522	0.303	0.65	0.469	0.518	0.543	0.507
D13S317	0.566	0.465	0.575	0.582	0.672		0.777	0.439	0.58	0.533	0.64	0.674	0.428	0.492	0.551	0.413	0.645	0.589	0.336	0.696	0.264	0.528	0.64	0.527
Penta E	0.627	0.483	0.474	0.685	0.642	0.777		0.519	0.792	0.65	0.792	0.913	0.463	0.523	0.653	0.543	0.775	0.835	0.297	0.686	0.467	0.781	0.886	0.479
D16S539	0.4	0.396	0.369	0.598	0.33	0.439	0.519		0.446	0.436	0.393	0.44	0.196	0.34	0.509	0.501	0.515	0.395	0.32	0.316	0.323	0.417	0.516	0.438
D18S51	0.595	0.612	0.372	0.584	0.616	0.58	0.792	0.446		0.683	0.767	0.833	0.505	0.617	0.709	0.571	0.785	0.693	0.33	0.679	0.655	0.792	0.74	0.693
D2S1338	0.557	0.351	0.384	0.583	0.573	0.533	0.65	0.436	0.683		0.605	0.699	0.544	0.748	0.67	0.483	0.751	0.571	0.36	0.603	0.618	0.808	0.587	0.625
CSF1PO	0.602	0.608	0.371	0.613	0.611	0.64	0.792	0.393	0.767	0.605		0.802	0.459	0.628	0.765	0.578	0.728	0.62	0.197	0.62	0.35	0.702	0.726	0.575
Penta D	0.59	0.528	0.347	0.657	0.626	0.674	0.913	0.44	0.833	0.699	0.802		0.51	0.584	0.69	0.49	0.78	0.827	0.24	0.611	0.495	0.819	0.891	0.539
TH01	0.299	0.361	0.187	0.247	0.26	0.428	0.463	0.196	0.505	0.544	0.459	0.51		0.451	0.269	0.084	0.383	0.465	0.362	0.556	0.392	0.574	0.513	0.386
vWA	0.463	0.435	0.297	0.406	0.624	0.492	0.523	0.34	0.617	0.748	0.628	0.584	0.451		0.619	0.492	0.507	0.391	0.459	0.595	0.568	0.664	0.527	0.63
D21S11	0.57	0.571	0.437	0.648	0.622	0.551	0.653	0.509	0.709	0.67	0.765	0.69	0.269	0.619		0.551	0.71	0.515	0.224	0.576	0.397	0.642	0.649	0.602
D7S820	0.551	0.581	0.259	0.67	0.569	0.413	0.543	0.501	0.571	0.483	0.578	0.49	0.084	0.492	0.551		0.59	0.525	0.134	0.33	0.434	0.547	0.469	0.328
D5S818	0.592	0.4	0.412	0.741	0.535	0.645	0.775	0.515	0.785	0.751	0.728	0.78	0.383	0.507	0.71	0.59		0.701	0.332	0.57	0.537	0.782	0.705	0.574
TPOX	0.445	0.403	0.298	0.652	0.522	0.589	0.835	0.395	0.693	0.571	0.62	0.827	0.465	0.391	0.515	0.525	0.701		0.281	0.546	0.411	0.769	0.806	0.4
D8S1179	-0.004	0.217	0.303	0.126	0.303	0.336	0.297	0.32	0.33	0.36	0.197	0.24	0.362	0.459	0.224	0.134	0.332	0.281		0.583	0.423	0.304	0.333	0.382
D12S391	0.484	0.441	0.57	0.505	0.65	0.696	0.686	0.316	0.679	0.603	0.62	0.611	0.556	0.595	0.576	0.33	0.57	0.546	0.583		0.408	0.539	0.647	0.516
D19S433	0.413	0.398	0.165	0.365	0.469	0.264	0.467	0.323	0.655	0.618	0.35	0.495	0.392	0.568	0.397	0.434	0.537	0.411	0.423	0.408		0.675	0.384	0.487
SE33	0.612	0.399	0.278	0.619	0.518	0.528	0.781	0.417	0.792	0.808	0.702	0.819	0.574	0.664	0.642	0.547	0.782	0.769	0.304	0.539	0.675		0.746	0.566
D22S1045	0.549	0.455	0.451	0.648	0.543	0.64	0.886	0.516	0.74	0.587	0.726	0.891	0.513	0.527	0.649	0.469	0.705	0.806	0.333	0.647	0.384	0.746		0.431
FGA	0.381	0.528	0.299	0.411	0.507	0.527	0.479	0.438	0.693	0.625	0.575	0.539	0.386	0.63	0.602	0.328	0.574	0.4	0.382	0.516	0.487	0.566	0.431
30 cycles	AMEL	D3S1358	D1S1656	D2S441	D10S1248	D13S317	Penta E	D16S539	D18S51	D2S1338	CSF1PO	Penta D	TH01	vWA	D21S11	D7S820	D5S818	TPOX	D8S1179	D12S391	D19S433	SE33	D22S1045	FGA
AMEL		0.807	0.602	0.464	0.736	0.6	0.737	0.658	0.338	0.58	0.73	0.784	0.568	0.427	0.653	0.79	0.694	0.707	0.61	0.689	0.637	0.7	0.702	0.755
D3S1358	0.807		0.631	0.431	0.619	0.63	0.703	0.712	0.341	0.654	0.552	0.772	0.659	0.544	0.556	0.896	0.757	0.662	0.61	0.651	0.673	0.652	0.689	0.851
D1S1656	0.602	0.631		0.436	0.639	0.591	0.727	0.756	0.196	0.736	0.642	0.724	0.497	0.248	0.494	0.789	0.87	0.707	0.59	0.653	0.541	0.758	0.692	0.684
D2S441	0.464	0.431	0.436		0.617	0.205	0.484	0.322	0.433	0.582	0.368	0.582	0.666	0.592	0.334	0.445	0.512	0.631	0.415	0.458	0.33	0.455	0.635	0.574
D10S1248	0.736	0.619	0.639	0.617		0.517	0.713	0.677	0.355	0.802	0.486	0.807	0.708	0.452	0.719	0.688	0.732	0.775	0.555	0.726	0.571	0.761	0.851	0.656
D13S317	0.6	0.63	0.591	0.205	0.517		0.822	0.807	0.045	0.529	0.643	0.595	0.341	0.242	0.611	0.792	0.716	0.709	0.375	0.756	0.817	0.815	0.673	0.725
Penta E	0.737	0.703	0.727	0.484	0.713	0.822		0.841	0.253	0.691	0.648	0.879	0.611	0.386	0.566	0.854	0.807	0.944	0.678	0.785	0.778	0.935	0.846	0.786
D16S539	0.658	0.712	0.756	0.322	0.677	0.807	0.841		0.3	0.718	0.58	0.8	0.501	0.259	0.601	0.877	0.733	0.797	0.505	0.739	0.706	0.88	0.799	0.67
D18S51	0.338	0.341	0.196	0.433	0.355	0.045	0.253	0.3		0.32	0.032	0.434	0.578	0.458	0.074	0.276	0.213	0.386	0.349	0.231	0.196	0.239	0.337	0.309
D2S1338	0.58	0.654	0.736	0.582	0.802	0.529	0.691	0.718	0.32		0.607	0.84	0.564	0.359	0.6	0.785	0.836	0.784	0.415	0.654	0.587	0.726	0.858	0.639
CSF1PO	0.73	0.552	0.642	0.368	0.486	0.643	0.648	0.58	0.032	0.607		0.618	0.276	0.191	0.473	0.72	0.76	0.581	0.401	0.553	0.54	0.664	0.598	0.618
Penta D	0.784	0.772	0.724	0.582	0.807	0.595	0.879	0.8	0.434	0.84	0.618		0.727	0.39	0.51	0.835	0.81	0.917	0.691	0.678	0.652	0.865	0.928	0.699
TH01	0.568	0.659	0.497	0.666	0.708	0.341	0.611	0.501	0.578	0.564	0.276	0.727		0.695	0.377	0.586	0.61	0.652	0.718	0.572	0.371	0.592	0.64	0.7
vWA	0.427	0.544	0.248	0.592	0.452	0.242	0.386	0.259	0.458	0.359	0.191	0.39	0.695		0.468	0.44	0.456	0.382	0.598	0.557	0.14	0.355	0.342	0.659
D21S11	0.653	0.556	0.494	0.334	0.719	0.611	0.566	0.601	0.074	0.6	0.473	0.51	0.377	0.468		0.606	0.575	0.546	0.304	0.816	0.553	0.627	0.582	0.6
D7S820	0.79	0.896	0.789	0.445	0.688	0.792	0.854	0.877	0.276	0.785	0.72	0.835	0.586	0.44	0.606		0.866	0.799	0.597	0.731	0.765	0.812	0.78	0.869
D5S818	0.694	0.757	0.87	0.512	0.732	0.716	0.807	0.733	0.213	0.836	0.76	0.81	0.61	0.456	0.575	0.866		0.794	0.602	0.722	0.617	0.822	0.8	0.816
TPOX	0.707	0.662	0.707	0.631	0.775	0.709	0.944	0.797	0.386	0.784	0.581	0.917	0.652	0.382	0.546	0.799	0.794		0.573	0.743	0.73	0.881	0.896	0.721
D8S1179	0.61	0.61	0.59	0.415	0.555	0.375	0.678	0.505	0.349	0.415	0.401	0.691	0.718	0.598	0.304	0.597	0.602	0.573		0.586	0.291	0.68	0.565	0.612
D12S391	0.689	0.651	0.653	0.458	0.726	0.756	0.785	0.739	0.231	0.654	0.553	0.678	0.572	0.557	0.816	0.731	0.722	0.743	0.586		0.649	0.829	0.737	0.785
D19S433	0.637	0.673	0.541	0.33	0.571	0.817	0.778	0.706	0.196	0.587	0.54	0.652	0.371	0.14	0.553	0.765	0.617	0.73	0.291	0.649		0.688	0.707	0.737
SE33	0.7	0.652	0.758	0.455	0.761	0.815	0.935	0.88	0.239	0.726	0.664	0.865	0.592	0.355	0.627	0.812	0.822	0.881	0.68	0.829	0.688		0.901	0.696
D22S1045	0.702	0.689	0.692	0.635	0.851	0.673	0.846	0.799	0.337	0.858	0.598	0.928	0.64	0.342	0.582	0.78	0.8	0.896	0.565	0.737	0.707	0.901		0.674
FGA	0.755	0.851	0.684	0.574	0.656	0.725	0.786	0.67	0.309	0.639	0.618	0.699	0.7	0.659	0.6	0.869	0.816	0.721	0.612	0.785	0.737	0.696	0.674
31 cycles	AMEL	D3S1358	D1S1656	D2S441	D10S1248	D13S317	Penta E	D16S539	D18S51	D2S1338	CSF1PO	Penta D	TH01	vWA	D21S11	D7S820	D5S818	TPOX	D8S1179	D12S391	D19S433	SE33	D22S1045	FGA
AMEL		0.363	0.33	0.578	0.455	0.166	0.116	0.239	0.354	0.007	0.698	0.332	0.631	0.261	-0.004	0.348	0.286	0.148	0.39	0.714	0.403	0.215	0.354	0.292
D3S1358	0.363		0.57	0.383	0.447	0.289	0.572	0.518	0.434	0.47	0.622	0.335	0.665	0.565	0.325	0.456	0.215	0.482	0.531	0.32	0.466	0.702	0.775	0.452
D1S1656	0.33	0.57		0.659	0.793	0.753	0.772	0.863	0.885	0.766	0.451	0.749	0.472	0.794	0.642	0.901	0.684	0.762	0.806	0.568	0.909	0.58	0.627	0.717
D2S441	0.578	0.383	0.659		0.589	0.429	0.462	0.656	0.676	0.442	0.6	0.697	0.495	0.598	0.382	0.64	0.595	0.635	0.756	0.836	0.75	0.378	0.538	0.717
D10S1248	0.455	0.447	0.793	0.589		0.78	0.748	0.826	0.863	0.632	0.572	0.857	0.611	0.782	0.637	0.907	0.703	0.79	0.817	0.663	0.848	0.469	0.542	0.762
D13S317	0.166	0.289	0.753	0.429	0.78		0.776	0.774	0.832	0.603	0.449	0.699	0.391	0.698	0.757	0.848	0.835	0.631	0.712	0.567	0.786	0.406	0.442	0.646
Penta E	0.116	0.572	0.772	0.462	0.748	0.776		0.803	0.71	0.73	0.438	0.73	0.434	0.685	0.701	0.799	0.714	0.789	0.632	0.376	0.713	0.6	0.672	0.587
D16S539	0.239	0.518	0.863	0.656	0.826	0.774	0.803		0.889	0.707	0.521	0.862	0.503	0.792	0.754	0.916	0.766	0.829	0.852	0.635	0.919	0.6	0.627	0.816
D18S51	0.354	0.434	0.885	0.676	0.863	0.832	0.71	0.889		0.734	0.484	0.837	0.58	0.777	0.748	0.9	0.783	0.732	0.868	0.698	0.914	0.501	0.565	0.817
D2S1338	0.007	0.47	0.766	0.442	0.632	0.603	0.73	0.707	0.734		0.232	0.64	0.365	0.722	0.773	0.685	0.625	0.699	0.596	0.336	0.702	0.523	0.57	0.559
CSF1PO	0.698	0.622	0.451	0.6	0.572	0.449	0.438	0.521	0.484	0.232		0.478	0.764	0.576	0.276	0.558	0.527	0.433	0.69	0.809	0.614	0.512	0.66	0.565
Penta D	0.332	0.335	0.749	0.697	0.857	0.699	0.73	0.862	0.837	0.64	0.478		0.51	0.78	0.587	0.845	0.696	0.848	0.825	0.665	0.857	0.54	0.6	0.841
TH01	0.631	0.665	0.472	0.495	0.611	0.391	0.434	0.503	0.58	0.365	0.764	0.51		0.438	0.359	0.568	0.471	0.51	0.59	0.617	0.555	0.573	0.726	0.561
vWA	0.261	0.565	0.794	0.598	0.782	0.698	0.685	0.792	0.777	0.722	0.576	0.78	0.438		0.645	0.792	0.548	0.73	0.915	0.651	0.853	0.522	0.581	0.786
D21S11	-0.004	0.325	0.642	0.382	0.637	0.757	0.701	0.754	0.748	0.773	0.276	0.587	0.359	0.645		0.706	0.758	0.551	0.606	0.431	0.662	0.279	0.394	0.55
D7S820	0.348	0.456	0.901	0.64	0.907	0.848	0.799	0.916	0.9	0.685	0.558	0.845	0.568	0.792	0.706		0.793	0.852	0.845	0.674	0.94	0.567	0.619	0.819
D5S818	0.286	0.215	0.684	0.595	0.703	0.835	0.714	0.766	0.783	0.625	0.527	0.696	0.471	0.548	0.758	0.793		0.577	0.638	0.68	0.754	0.299	0.428	0.56
TPOX	0.148	0.482	0.762	0.635	0.79	0.631	0.789	0.829	0.732	0.699	0.433	0.848	0.51	0.73	0.551	0.852	0.577		0.757	0.482	0.829	0.689	0.728	0.839
D8S1179	0.39	0.531	0.806	0.756	0.817	0.712	0.632	0.852	0.868	0.596	0.69	0.825	0.59	0.915	0.606	0.845	0.638	0.757		0.807	0.923	0.525	0.62	0.888
D12S391	0.714	0.32	0.568	0.836	0.663	0.567	0.376	0.635	0.698	0.336	0.809	0.665	0.617	0.651	0.431	0.674	0.68	0.482	0.807		0.771	0.336	0.468	0.679
D19S433	0.403	0.466	0.909	0.75	0.848	0.786	0.713	0.919	0.914	0.702	0.614	0.857	0.555	0.853	0.662	0.94	0.754	0.829	0.923	0.771		0.587	0.649	0.849
SE33	0.215	0.702	0.58	0.378	0.469	0.406	0.6	0.6	0.501	0.523	0.512	0.54	0.573	0.522	0.279	0.567	0.299	0.689	0.525	0.336	0.587		0.914	0.615
D22S1045	0.354	0.775	0.627	0.538	0.542	0.442	0.672	0.627	0.565	0.57	0.66	0.6	0.726	0.581	0.394	0.619	0.428	0.728	0.62	0.468	0.649	0.914		0.677
FGA	0.292	0.452	0.717	0.717	0.762	0.646	0.587	0.816	0.817	0.559	0.565	0.841	0.561	0.786	0.55	0.819	0.56	0.839	0.888	0.679	0.849	0.615	0.677

## Sheet: Figure 5S
Figure 5S	Plots depicting the spearman correlation coefficients among loci for total allelic product at each cycle number.
Spearman correlation of total allelic product at 29 , 30 and 31 cycles across all loci. Where the value of the correlation coefficients are: very high (4), high (3), moderate (2), low (1) and negligible (0).
